# Supplementary material for: SmCSN5 is a synergist in the transcription factor SmMYB36-mediated biosynthesis of tanshinones and phenolic acids in Salvia miltiorrhiza
Source: Hortic Res. 2025 Jan 6;12(4):uhaf005. doi: 10.1093/hr/uhaf005 (PMC11896976; doi:10.1093/hr/uhaf005)
Supplement: Web_Material_uhaf005 [file web_material_uhaf005.zip]

Archive with 8 entries (8 files):
- Figure S1.tif
- Figure S1-S7 + Table S1-S2.pdf
- Figure S2.tif
- Figure S3.tif
- Figure S4.tif
- Figure S5.tif
- Figure S6.tif
- Figure S7.tif
